# Supplementary material for: Early transcriptomic host response signatures in the serum of dengue patients provides insights into clinical pathogenesis and disease severity
Source: Sci Rep. 2023 Aug 29;13:14170. doi: 10.1038/s41598-023-41205-2 (PMC10465479; doi:10.1038/s41598-023-41205-2)
Supplement: Supplementary file 2 — Supplementary Table 1. [file 41598_2023_41205_MOESM2_ESM.xlsx]

## Sheet: Supplementary table1
Supplementary Table 1: Read, depth and coverage information of 16 samples for which dengue serotype was detected.
Patient ID	Total alignment(%)				Sequencing metadata
ID	S1	S2	S3	S4	Depth	Reads	Coverage
IGIB113001396692	0	0	0.0001	0	17.4634	8710334	62.48
IGIB113001396867	0	0.0209	0	0	1270.63	8247330	47.36
IGIB113001398074	0	0.0132	0	0	1144.67	7210230	38.25
IGIB113001400393	0.0159	0	0	0	1151.91	9792530	48.53
IGIB113001400479	0.0452	0	0	0	1726.67	14435664	46.04
IGIB113001400883	0	0.0238	0	0	1300.88	6621848	49.48
IGIB113001402156	0.0285	0	0	0	1628.9	6212592	41
IGIB113001402157	0	0	0	0.0185	716.954	4395638	38.29
IGIB113001402338	0	0.0001	0	0	3.56878	340068	1.51
IGIB113001402898	0	0.0082	0	0	877.512	7380372	40.87
IGIB113001403563	0	0.0174	0	0	1079.77	7569558	46.19
IGIB1130111441	0.0003	0	0	0	19.7884	1790172	18.52
IGIB1130305099	0	0	0	0.0326	1105.87	19393636	51.5
IGIB1130490353	0	0.0031	0	0	175.153	4478216	47.71
IGIB1130665850	0	0.016	0	0	645.339	3525074	45.24
IGIB1130980484	0	0.0003	0	0	39.3979	3063854	19.16
