# Supplementary material for: Early transcriptomic host response signatures in the serum of dengue patients provides insights into clinical pathogenesis and disease severity
Source: Sci Rep. 2023 Aug 29;13:14170. doi: 10.1038/s41598-023-41205-2 (PMC10465479; doi:10.1038/s41598-023-41205-2)
Supplement: Supplementary file 3 — Supplementary Table 2. [file 41598_2023_41205_MOESM3_ESM.xlsx]

## Sheet: Supplementary table 2
Supplementary Table 2: Significant Differentially Expressed Genes (DEGs) between low and high viral read groups (LVR vs HVR)
Gene IDs	logFC	logCPM	LR	PValue	FDR	Gene name
ENSG00000283988.1	-4.91171	3.44843	25.2936	4.92e-07	0.001243	TAF11L9
ENSG00000203661.4	-4.79874	3.43884	25.8104	3.77e-07	0.001243	OR2T5
ENSG00000233803.9	-4.3672	3.36141	23.315	1.38e-06	0.002482	TSPY4
ENSG00000102076.10	-3.83118	3.56584	22.4232	2.19e-06	0.003618	OPN1LW
ENSG00000173366.11	-3.18768	3.63022	18.283	1.9e-05	0.020998	AC097637.1
ENSG00000288725.1	-2.82102	3.93306	18.5808	1.63e-05	0.019017	SDR42E1P4
ENSG00000089157.16	-1.40439	5.55226	17.3669	3.08e-05	0.030586	RPLP0
ENSG00000138380.18	-1.16988	5.64215	17.268	3.25e-05	0.030687	CARF
ENSG00000119917.15	1.10476	6.22436	20.0916	7.38e-06	0.00977	IFIT3
ENSG00000175455.16	1.40669	5.07349	16.2489	5.55e-05	0.044106	CCDC14
ENSG00000134321.13	1.48513	5.85749	26.2213	3.04e-07	0.001209	RSAD2
ENSG00000130066.17	1.76413	5.83241	29.4943	5.61e-08	0.000371	SAT1
ENSG00000121858.11	2.00375	4.52993	21.3021	3.92e-06	0.005563	TNFSF10
ENSG00000138315.13	2.0682	4.10234	16.0306	6.23e-05	0.04759	OIT3
ENSG00000288616.1	2.15205	5.38732	26.3707	2.82e-07	0.001209	ELOA3DP
ENSG00000169429.12	2.42939	5.46729	25.261	5.01e-07	0.001243	CXCL8
ENSG00000167005.14	2.5086	4.32892	21.6501	3.27e-06	0.004996	NUDT21
ENSG00000163736.4	2.53585	5.16997	39.7081	2.95e-10	2.93e-06	PPBP
ENSG00000182974.3	2.72444	3.87597	17.5911	2.74e-05	0.028615	OR4M2B
ENSG00000286088.1	4.07209	3.24106	17.0793	3.59e-05	0.032351	AC073585.1
ENSG00000283706.2	4.09444	3.13817	16.4087	5.1e-05	0.042226	PRSS50
ENSG00000179412.11	4.2932	3.71874	23.3249	1.37e-06	0.002482	HNRNPCL4
ENSG00000278599.6	4.31345	3.34458	18.8207	1.44e-05	0.017817	TBC1D3E
ENSG00000215784.6	4.50398	3.43148	24.1595	8.87e-07	0.001956	FAM72D
ENSG00000268447.6	5.53552	3.95866	43.3179	4.65e-11	9.24e-07	SSX2B
Downregulated DEGs
Upregulated DEGs
